# Supplementary material for: TaKeTiNa Music Therapy for Outpatient Treatment of Depression: Study Protocol for a Randomized Clinical Trial
Source: J Clin Med. 2024 Apr 24;13(9):2494. doi: 10.3390/jcm13092494 (PMC11084329; doi:10.3390/jcm13092494)
Supplement: Supplementary file 1 [file jcm-13-02494-s001.zip]

Archive with 1 entries (1 files):
- jcm-2963403-supplementary.pdf
